# Supplementary material for: Cortical Visual Performance Test Setup for Parkinson's Disease Based on Motion Blur Orientation
Source: Parkinsons Dis. 2019 Feb 3;2019:3247608. doi: 10.1155/2019/3247608 (PMC6377996; doi:10.1155/2019/3247608)
Supplement: Supplementary 2 — File 2: classification results in MATLAB figure format. [file 3247608.f2.zip]

Archive with 7 entries (6 files):
- 3-Results/
- 3-Results/classification_performance.fig
- 3-Results/classification_performance.tif
- 3-Results/high_wins.fig
- 3-Results/high_wins.png
- 3-Results/low_wins.fig
- 3-Results/low_wins.png
